# Supplementary material for: Relationship between a pressure redistributing foam mattress and pressure injuries: An observational prospective cohort study
Source: PLoS One. 2020 Nov 9;15(11):e0241276. doi: 10.1371/journal.pone.0241276 (PMC7652312; doi:10.1371/journal.pone.0241276)
Supplement: S2 File — (XLS) [file pone.0241276.s002.xls]

## Sheet: Presure injury data
	Group	Number	LOS	Bedridden	Sex	Age	History_1	Cancer	CVA	HT	DM	Heart	Liver	Nephro	Asthma	Lung	Epilepsy	Psych	Others	BradenADD0	BradenSD0	Bedsore	Happened_A	Place_1_A	Place_2_A	Grade_A	Range_A	Happened_B	Place_1_B	Place_2_B	Grade_B	Range_B
1	1	1	2	0	1	36	0	0	0	0	0	0	0	0	0	0	0	0	0	2017-11-22	16	0
2	1	2	7	0	2	59	1	0	0	0	0	0	1	0	0	0	0	0	0	2017-11-22	9	0
3	1	3	3	0	1	49	1	0	0	0	1	1	0	1	0	0	0	0	0	2017-11-22	14	0
4	1	4	6	0	2	75	1	0	0	1	1	0	0	1	0	0	0	0	0	2017-11-24	14	0
5	1	5	6	0	2	87	1	0	1	0	0	1	0	1	0	0	0	0	1	2017-11-25	13	0
6	1	6	5	0	1	86	1	0	1	1	0	0	0	0	0	0	0	0	1	2017-11-25	11	0
7	1	7	3	0	1	77	1	0	0	1	0	0	0	0	0	0	0	0	0	2017-11-25	13	0
8	1	8	9	0	2	60	1	0	0	0	0	0	1	0	0	0	0	0	1	2017-11-26	13	0
9	1	9	2	0	2	66	1	0	1	1	1	0	0	0	0	0	0	0	0	2017-11-27	15	0
10	1	10	1	0	1	41	0	0	0	0	0	0	0	0	0	0	0	0	0	2017-11-28	8	0
11	1	11	6	0	1	40	1	0	0	0	0	0	0	0	0	0	0	0	1	2017-12-01	12	0
12	1	12	27	0	2	64	1	0	0	1	1	0	0	1	0	0	0	0	0	2017-12-05	9	1	2017-12-12		Coccyx	1	5*5cm	2017-12-12		Coccyx	2	2*1cm
13	1	13	7	0	1	69	1	1	0	1	1	1	1	0	0	0	0	0	1	2017-12-06	9	0
14	1	14	6	0	1	54	1	0	1	1	1	0	0	0	0	0	0	0	0	2017-12-06	15	0
15	1	15	8	0	1	82	1	0	0	1	1	1	0	0	0	0	0	0	0	2017-12-06	13	0
16	1	16	7	0	1	87	1	0	0	1	0	0	0	0	0	0	0	0	1	2017-12-08	13	0
17	1	17	20	0	1	73	1	0	0	1	1	0	1	0	0	0	0	0	1	2017-12-09	9	0
18	1	18	8	0	2	58	1	0	0	0	0	0	0	0	0	0	0	0	1	2017-12-14	10	0
19	1	19	26	0	1	82	1	0	0	1	0	0	0	1	0	0	0	0	1	2017-12-14	13	0
20	1	20	6	0	2	81	1	0	0	1	0	1	0	0	0	0	0	1	0	2017-12-14	10	0
21	1	21	7	0	1	57	1	0	0	0	0	0	0	0	0	0	0	0	1	2017-12-14	15	0
22	1	22	3	0	1	73	1	1	0	1	1	0	0	0	0	0	0	0	0	2017-12-15	15	0
23	1	23	1	0	1	65	1	0	1	0	0	0	0	0	1	0	1	0	0	2017-12-21	9	0
24	1	24	7	0	2	47	0	0	0	0	0	0	0	0	0	0	0	0	0	2017-12-21	15	0
25	1	25	7	0	2	82	0	0	0	0	0	0	0	0	0	0	0	0	0	2017-12-21	15	0
26	1	26	7	0	1	86	1	0	0	1	0	0	0	0	0	0	0	0	0	2017-12-22	15	0
27	1	27	11	1	2	79	1	0	1	1	0	0	0	0	0	0	0	0	1	2017-12-28	9	0
28	1	28	7	0	2	64	1	0	0	0	0	0	0	0	0	0	0	1	0	2017-12-29	13	0
29	1	29	6	0	2	66	1	1	0	1	1	0	0	0	0	0	0	0	0	2017-12-29	11	0
30	1	30	17	0	1	67	1	0	0	1	0	0	1	0	0	1	0	0	1	2017-12-30	10	0
31	1	31	28	0	1	81	1	0	0	1	1	1	0	0	0	0	0	0	1	2017-12-30	16	0
32	1	32	26	0	2	75	1	0	0	1	1	0	0	0	0	0	0	1	1	2018-01-01	15	0
33	1	33	16	0	2	73	1	0	0	0	0	0	0	0	0	0	0	1	1	2018-01-02	10	0
34	1	34	22	0	2	51	1	1	0	0	0	0	1	0	0	0	0	0	0	2018-01-02	12	0
35	1	35	6	0	1	47	1	0	0	0	0	0	1	0	0	0	0	0	0	2018-01-03	14	0
36	1	36	10	0	2	69	1	0	0	0	0	0	0	0	0	1	0	0	0	2018-01-04	8	0
37	1	37	14	0	1	46	1	0	0	1	1	0	1	0	0	0	0	0	0	2018-01-04	9	0
38	1	38	3	0	1	46	1	0	0	1	0	1	0	1	0	0	0	0	0	2018-01-08	13	0
39	1	39	13	0	1	46	1	0	0	1	0	0	0	0	0	0	0	0	0	2018-01-09	14	0
40	1	40	21	0	1	26	0	0	0	0	0	0	0	0	0	0	0	0	0	2018-01-11	12	0
41	1	41	4	0	1	64	1	0	1	1	1	0	0	0	0	0	0	0	1	2018-01-11	13	0
42	1	42	1	0	1	80	1	1	0	1	1	0	0	0	0	0	0	0	0	2018-01-13	12	0
43	1	43	11	0	2	94	1	0	0	1	0	0	0	0	0	0	0	0	1	2018-01-15	8	0
44	1	44	2	0	1	48	1	0	0	1	1	1	0	0	0	0	0	0	1	2018-01-18	16	0
45	1	45	6	0	1	73	1	1	0	1	1	0	0	1	0	0	0	0	0	2018-01-20	15	0
46	1	46	3	0	1	59	1	0	0	1	0	1	0	1	0	0	0	0	1	2018-01-20	14	0
47	1	47	3	0	1	93	1	0	0	0	1	0	0	0	0	0	0	0	0	2018-01-24	12	0
48	1	48	14	0	1	70	1	0	0	1	0	1	0	0	0	0	0	0	1	2018-01-24	10	0
49	1	49	14	0	1	83	1	1	0	1	0	0	0	0	0	0	0	0	0	2018-01-26	10	0
50	1	50	6	0	2	59	1	0	0	0	1	0	0	0	0	0	0	0	0	2018-01-27	15	0
51	1	51	3	0	1	57	0	0	0	0	0	0	0	0	0	0	0	0	0	2018-01-28	16	0
52	1	52	1	0	1	33	0	0	0	0	0	0	0	0	0	0	0	0	0	2018-01-28	15	0
53	1	53	6	0	2	93	1	0	1	1	1	1	0	1	0	0	0	0	1	2018-01-30	11	0
54	1	54	6	0	2	87	1	1	0	1	1	1	0	0	0	0	0	0	0	2018-02-03	8	0
55	1	55	4	0	1	55	1	0	0	0	1	0	0	0	0	0	0	0	0	2018-02-03	13	0
56	1	56	2	0	1	54	1	0	0	0	0	0	0	0	1	1	0	0	0	2018-02-05	15	0
57	1	57	14	0	1	62	1	0	0	1	0	0	0	0	1	0	0	1	0	2018-02-07	9	0
58	1	58	12	0	1	57	0	0	0	0	0	0	0	0	0	0	0	0	0	2018-02-07	11	0
59	1	59	3	0	1	68	1	0	0	0	0	0	0	0	0	0	0	0	1	2018-02-09	16	0
60	1	60	20	0	1	71	1	1	0	0	0	0	0	0	0	0	0	0	0	2018-02-10	15	0
61	1	61	16	0	1	80	1	0	0	1	1	0	1	0	0	0	0	0	1	2018-02-12	9	0
62	1	62	14	0	2	66	1	0	0	0	0	1	0	0	0	0	0	0	0	2018-02-19	12	0
63	1	63	6	1	1	80	1	0	0	1	1	0	0	1	0	0	0	0	1	2018-02-15	11	0
64	1	64	7	1	1	69	1	0	0	1	0	0	0	1	0	1	0	1	0	2018-02-22	14	0
65	1	65	18	0	1	45	1	0	0	0	0	0	0	0	0	0	0	0	1	2018-02-22	9	0
66	1	66	3	0	1	43	0	0	0	0	0	0	0	0	0	0	0	0	0	2018-03-02	14	0
67	1	67	10	0	1	78	1	0	0	1	1	0	0	0	0	0	0	0	0	2018-03-05	11	0
68	1	68	17	0	1	39	0	0	0	0	0	0	0	0	0	0	0	0	0	2018-02-26	11	0
69	1	69	3	0	1	35	0	0	0	0	0	0	0	0	0	0	0	0	0	2018-03-04	17	0
70	1	70	8	0	1	37	1	0	0	1	1	1	0	0	0	0	0	0	0	2018-03-04	14	0
71	1	71	15	0	2	80	1	1	0	0	0	0	0	0	0	0	0	0	0	2018-03-05	14	0
72	1	72	14	0	2	61	1	0	0	1	1	0	0	1	0	0	0	0	0	2018-03-08	10	0
73	1	73	7	0	2	41	1	0	0	0	0	0	0	0	1	0	0	1	0	2018-03-09	10	0
74	1	74	5	0	1	58	1	1	0	0	0	0	0	0	0	0	0	0	0	2018-03-07	14	0
75	1	76	11	0	1	82	1	0	0	1	1	0	0	0	0	0	0	0	0	2018-03-14	14	0
76	1	77	8	0	2	58	1	0	0	1	0	0	0	0	0	0	0	0	0	2018-03-13	15	0
77	1	78	3	0	1	49	1	0	0	0	0	0	0	0	0	0	0	0	1	2018-03-16	17	0
78	1	79	5	0	1	69	1	0	0	1	1	1	0	0	0	1	0	0	0	2018-03-16	18	0
79	1	80	2	0	2	63	1	0	0	1	1	0	0	0	0	0	0	0	0	2018-03-20	14	0
80	1	81	12	0	2	41	1	1	0	0	0	0	0	0	0	0	0	0	0	2018-03-21	10	1	2018-03-29		Coccyx	2	2*2
81	1	82	3	0	1	32	1	0	0	0	1	0	0	0	0	0	0	0	0	2018-03-24	15	0
82	1	83	18	0	2	61	1	0	0	1	0	0	0	0	0	0	0	0	1	2018-03-26	9	0
83	1	84	5	0	2	65	1	0	0	1	1	0	0	0	0	0	0	0	0	2018-03-27	13	0
84	1	85	7	0	2	86	1	0	0	1	1	1	0	1	0	0	0	0	0	2018-03-27	11	0
85	1	86	16	0	1	38	1	0	0	0	0	0	0	0	0	0	0	0	1	2018-03-29	9	0
86	1	87	3	0	1	57	1	0	0	1	0	0	0	0	0	0	0	0	1	2018-03-31	14	0
87	1	88	5	0	2	85	1	0	0	0	0	1	0	0	0	0	0	0	0	2018-04-01	14	0
88	1	89	13	0	1	78	1	0	0	1	1	0	0	0	1	0	0	0	0	2018-04-07	9	0
89	1	90	18	0	1	71	1	1	0	1	1	0	0	0	0	0	0	0	0	2018-04-27	11	0
90	1	91	26	0	1	55	1	0	0	1	1	1	0	0	0	0	0	0	1	2018-04-10	15	0
91	1	92	2	0	1	46	1	0	0	0	0	0	0	0	0	0	0	0	1	2018-05-06	13	0
92	1	93		0	1	64	1	0	0	1	1	1	0	0	0	0	0	0	0	2018-04-20	14	0
93	1	94	1	0	1	35	0	0	0	0	0	0	0	0	0	0	0	0	0	2018-04-27	14	0
94	1	95	9	0	2	42	1	0	0	0	0	0	0	0	0	0	0	1	0	2018-05-05	15	0
95	1	96	5	0	1	67	0	0	0	0	0	0	0	0	1	0	0	0	0	2018-05-06	14	0
96	1	97	9	0	1	66	1	0	1	1	1	1	0	0	0	0	0	0	0	2018-05-09	13	0
97	1	98	10	0	2	86	1	0	0	1	1	0	0	0	0	1	0	0	1	2018-05-11	15	0
98	1	99	2	0	1	84	1	1	0	1	1	0	0	0	0	0	0	0	1	2018-05-13	13	0
99	1	100	10	0	2	82	1	0	0	1	1	0	0	0	0	0	0	0	0	2018-05-12	13	0
100	1	101	17	0	2	41	1	0	0	0	0	0	0	0	0	0	0	1	0	2018-05-10	13	0
101	1	102	19	0	1	79	1	0	1	1	0	1	0	0	0	0	0	0	0	2018-05-13	10	0
102	1	103	8	0	1	59	1	0	0	1	0	0	1	0	0	0	0	0	0	2018-05-20	13	0
103	1	104	9	0	2	85	1	0	0	1	1	0	0	1	0	0	0	0	0	2018-05-15	13	0
104	1	105	6	0	1	44	1	0	0	0	1	0	0	0	0	0	0	0	0	2018-05-24	12	0
105	1	106	18	0	1	60	1	0	0	1	0	0	0	0	1	1	0	0	0	2018-05-25	9	0
106	1	107	15	0	1	58	1	0	0	1	0	0	0	0	0	0	0	0	0	2018-05-27	13	0
107	1	108	3	0	1	64	1	0	1	1	1	1	0	1	0	1	0	0	0	2018-05-30	15	0
108	1	109	14	0	1	58	1	0	0	1	0	0	0	0	0	0	0	0	1	2018-05-29	9	0
109	1	110	11	0	1	47	1	0	0	0	0	0	0	0	0	0	0	0	1	2018-06-01	13	0
110	1	111	7	0	1	68	1	0	0	1	0	1	0	0	0	0	0	0	0	2018-06-02	14	0
111	1	112	8	0	1	68	1	1	0	0	0	0	0	0	0	0	0	0	0	2018-06-11	14	0
112	1	113	0	0	2	59	1	0	0	1	0	0	0	0	0	0	0	0	0	2018-06-14	13	0
113	1	114	6	0	2	74	1	0	0	1	1	0	0	0	0	0	0	0	1	2018-06-15	14	0
114	1	115	25	0	2	79	1	0	0	1	0	0	0	0	0	0	0	0	0	2018-06-15	14	0
115	1	116	6	0	1	29	1	0	0	1	0	0	0	0	0	0	0	0	1	2018-06-20	12	0
116	1	117	11	0	1	61	1	0	0	0	1	0	0	1	0	0	0	0	0	2018-06-25	14	0
117	1	118	15	1	2	90	1	0	0	1	0	0	0	0	0	0	0	0	0	2018-06-25	12	0
118	1	119	2	0	2	76	1	1	0	0	0	0	0	0	1	0	0	0	0	2018-06-27	13	0
119	1	120	4	1	1	73	1	0	1	1	0	1	0	1	0	0	0	0	0	2018-07-12	15	0
120	1	121	24	0	1	49	1	0	0	0	1	1	0	1	0	0	0	0	0	2018-07-23	11	0
121	1	122	5	0	2	78	1	0	0	1	0	1	0	0	0	0	0	0	1	2018-07-28	11	0
122	1	123	14	0	2	61	1	0	0	1	0	0	0	0	0	0	0	0	0	2018-07-30	11	0
123	1	124	8	0	1	86	1	0	0	1	0	0	0	0	0	0	0	0	1	2018-07-29	13	0
124	1	125	14	0	1	49	1	0	0	1	1	0	0	0	0	0	0	0	0	2018-08-22	12	0
125	1	126	17	0	1	56	1	0	0	0	0	0	0	1	0	0	0	0	1	2018-08-13	10	0
126	1	127	32	0	1	62	1	0	0	0	0	0	0	0	0	0	0	0	1	2018-08-24	16	0
127	1	128	5	0	2	75	1	0	0	1	1	1	0	0	0	0	0	0	0	2018-08-26	16	0
128	0	1	1	0	1	69	1	0	0	1	0	0	0	0	1	0	0	0	1	2017-11-22	15	0
129	0	2	6	0	2	73	1	0	0	1	1	0	0	1	0	0	0	0	0	2017-11-23	10	1	2017-11-28	left	Buttock	1	2*2cm
130	0	3	16	1	2	55	1	0	1	1	0	1	0	0	0	0	0	0	0	2017-11-25	13	0
131	0	4	4	0	1	67	1	0	0	1	0	0	0	0	1	0	0	0	0	2017-11-25	14	0
132	0	5	12	0	1	37	1	0	0	1	0	0	1	0	0	0	0	0	1	2017-11-25	9	0
133	0	6	9	0	1	36	1	0	0	0	1	1	0	0	0	0	0	0	0	2017-11-28	8	0
134	0	7	5	0	2	70	1	0	0	1	0	0	0	0	1	0	0	0	0	2017-12-02	15	0
135	0	8	2	0	1	60	1	0	0	1	1	0	1	0	0	0	0	0	0	2017-12-04	12	0
136	0	9	12	0	2	74	1	0	0	1	1	1	0	1	0	0	0	0	0	2017-12-08	12	0
137	0	10	1	0	1	55	1	1	1	1	0	1	0	0	0	0	0	0	0	2017-12-08	14	0
138	0	11	4	0	2	77	1	0	0	1	1	0	0	0	0	0	0	1	0	2017-12-10	11	0
139	0	12	5	0	1	65	1	0	0	1	1	0	0	0	0	0	0	0	0	2017-12-12	14	0
140	0	13	1	0	2	85	1	0	0	1	1	1	0	0	0	1	0	0	0	2017-12-14	16	0
141	0	14	2	0	2	77	1	0	0	1	0	1	0	0	0	0	0	0	1	2017-12-14	14	0
142	0	15	3	0	1	66	1	0	0	1	1	1	0	1	0	0	0	0	0	2017-12-15	15	0
143	0	16	5	0	1	50	1	0	0	1	1	0	0	0	0	0	0	0	1	2017-12-15	9	0
144	0	17	20	0	2	59	1	0	0	1	0	0	0	0	0	0	0	0	0	2017-12-16	10	0
145	0	18	2	0	1	70	1	1	0	0	1	1	0	0	0	0	0	0	0	2017-12-17	9	0
146	0	19	49	0	1	69	1	0	0	1	1	1	0	0	0	0	0	0	0	2017-12-18	11	0
147	0	20	0	0	1	67	1	0	1	1	1	1	0	0	0	0	0	0	1	2017-12-19	13	0
148	0	21	7	0	2	72	1	0	0	0	0	1	0	0	0	0	0	0	0	2017-12-19	15	1	2017-12-25	left	Ankle	2	0.5*0.2cm
149	0	22	2	0	1	60	1	0	0	1	1	0	1	0	0	0	0	0	0	2017-12-20	15	0
150	0	23	2	0	2	71	1	0	0	1	0	0	0	0	0	0	0	1	0	2017-12-20	13	0
151	0	24	17	0	1	83	1	0	0	0	1	1	0	1	0	0	0	0	0	2017-12-23	10	0
152	0	25	8	0	1	85	1	0	0	1	1	0	0	1	0	0	0	0	0	2017-12-23	12	0
153	0	26	13	0	2	64	1	0	0	1	0	1	0	0	0	0	0	0	0	2017-12-24	9	0
154	0	27	4	0	1	50	1	0	0	1	0	0	0	0	0	0	0	0	0	2017-12-24	13	0
155	0	28	6	0	2	62	1	0	0	0	0	0	0	0	0	0	0	1	0	2017-12-26	15	0
156	0	29	0	0	2	72	1	0	0	1	0	0	0	0	0	0	0	0	0	2018-01-04	12	0
157	0	30	7	0	1	66	1	0	0	1	0	0	0	0	0	0	0	0	0	2018-01-02	14	0
158	0	31	3	0	1	90	1	0	0	1	1	1	0	0	0	0	0	0	1	2018-01-04	13	0
159	0	32	6	0	2	69	1	0	0	1	0	1	0	0	0	0	0	1	0	2018-01-04	9	0
160	0	33	13	0	1	39	1	0	0	1	0	0	0	0	0	0	0	0	0	2018-01-05	10	0
161	0	34	3	0	2	72	1	1	0	1	1	0	0	0	0	0	0	0	0	2018-01-08	13	0
162	0	35	16	0	1	93	1	0	0	1	0	1	0	0	0	0	0	0	1	2018-01-09	9	0
163	0	36	7	0	1	61	1	0	0	1	0	0	0	0	0	0	0	0	1	2018-01-09	15	0
164	0	37	12	0	2	62	1	0	0	1	1	1	0	1	0	0	0	0	0	2018-01-10	9	0
165	0	38	8	1	2	92	1	0	0	1	0	0	0	0	0	0	0	0	1	2018-01-11	11	0
166	0	39	6	0	1	76	1	0	0	1	0	1	0	0	0	0	0	0	0	2018-01-11	15	0
167	0	40	18	0	1	38	1	0	0	1	0	0	0	0	0	0	0	0	0	2018-01-12	10	0
168	0	41	7	0	1	71	1	0	1	0	1	1	1	0	0	0	0	0	0	2018-01-12	13	0
169	0	42	14	0	2	74	1	1	0	0	0	0	0	0	0	1	0	0	0	2018-01-17	15	0
170	0	43	3	0	1	45	0	0	0	0	0	0	0	0	0	0	0	0	0	2018-01-17	14	0
171	0	44	9	0	1	64	1	1	0	0	0	1	0	0	0	0	0	0	0	2018-01-18	16	0
172	0	45	7	0	2	30	1	0	0	0	0	0	0	0	0	0	0	1	0	2018-01-18	11	0
173	0	46	4	0	1	86	1	1	0	1	0	0	0	0	0	0	0	0	1	2018-01-19	13	0
174	0	47	6	0	1	68	1	0	0	1	1	0	0	0	0	0	0	0	0	2018-01-19	12	0
175	0	48	4	0	1	21	1	0	0	0	0	0	0	0	0	0	0	0	1	2018-01-19	11	0
176	0	49	9	0	1	77	1	0	0	0	1	0	0	0	0	0	0	0	1	2018-01-21	13	0
177	0	50	8	0	1	89	1	0	0	0	0	0	0	0	1	1	0	0	0	2018-01-22	8	0
178	0	51	10	0	2	55	1	1	0	1	1	0	0	0	0	0	0	0	0	2018-01-23	15	1	2018-01-27		Coccyx	1	5*5cm
179	0	52	16	0	1	66	1	0	0	0	1	0	1	0	0	0	0	0	1	2018-01-25	11	0
180	0	53	7	0	2	67	1	0	0	1	0	1	0	0	0	0	0	0	1	2018-01-25	13	0
181	0	54	4	0	2	57	1	0	0	1	0	0	0	0	0	0	0	0	0	2018-01-26	15	0
182	0	55	50	0	2	82	1	0	1	1	1	1	0	1	0	0	0	0	1	2018-01-26	13	0
183	0	56	1	0	2	65	1	0	0	1	0	0	0	0	0	0	0	0	1	2018-01-28	11	0
184	0	57	22	0	1	99	1	0	0	1	1	1	0	0	0	0	0	0	0	2018-01-29	11	0
185	0	58	1	0	1	27	0	0	0	0	0	0	0	0	0	0	0	0	0	2018-01-30	11	0
186	0	59	7	0	1	69	1	1	0	1	1	0	0	0	0	0	0	0	0	2018-01-30	15	0
187	0	60	3	0	1	63	1	1	0	0	0	0	0	0	0	0	0	0	0	2018-01-31	13	0
188	0	61	4	0	1	67	1	0	0	0	0	1	0	0	0	0	0	0	1	2018-02-01	12	0
189	0	62	1	0	2	77	1	0	1	0	0	0	0	0	0	0	0	0	1	2018-02-02	13	0
190	0	63	12	0	2	80	1	0	0	1	1	1	0	0	1	0	0	0	0	2018-02-02	9	0
191	0	64	3	0	2	51	1	0	0	0	0	0	0	1	0	0	0	0	1	2018-02-02	13	0
192	0	65	2	0	2	73	1	0	0	1	0	0	0	0	0	0	0	0	0	2018-02-04	12	0
193	0	66	3	0	1	65	1	0	0	1	0	0	0	0	0	0	0	0	0	2018-02-04	11	0
194	0	67	4	0	2	77	1	0	0	1	0	0	0	0	0	0	0	0	1	2018-02-05	13	0
195	0	68	2	0	2	67	1	0	0	0	0	1	0	0	0	0	0	0	0	2018-02-06	15	0
196	0	69	1	0	2	69	1	0	0	1	1	0	0	0	0	0	0	0	0	2018-02-06	16	0
197	0	70	1	0	1	60	1	0	0	1	1	0	0	0	0	0	0	0	0	2018-02-07	15	0
198	0	71	42	0	1	80	1	0	0	0	0	1	0	0	0	1	0	0	1	2018-02-08	9	1	2018-02-08	left	Greater trochanter	1	6*3cm
199	0	72	3	0	1	63	1	0	0	1	0	0	0	0	0	0	0	0	1	2018-02-08	12	0
200	0	73	18	0	1	66	1	0	0	0	1	0	0	0	0	0	0	0	0	2018-02-09	12	1	2018-02-20		Coccyx	1	5*5cm	2018-02-20		Coccyx	2	2*2cm
201	0	74	9	0	1	84	1	0	0	1	0	1	0	0	0	1	0	0	1	2018-02-09	11	0
202	0	75	18	0	1	67	1	1	0	1	1	1	0	1	0	0	0	0	0	2018-02-10	9	0
203	0	76	9	0	2	55	1	0	0	0	0	0	0	0	0	0	0	0	1	2018-02-12	13	1	2018-02-13		Coccyx	1	5*5cm
204	0	77	3	0	2	59	1	0	0	1	1	1	0	1	0	0	0	0	0	2018-02-22	15	0
205	0	78	1	1	1	31	1	0	0	0	0	0	0	0	0	0	0	0	1	2018-02-18	11	0
206	0	79	19	0	2	56	1	0	0	1	0	0	0	0	0	0	0	0	0	2018-02-21	12	1	2018-02-28	right	Shoulder	2	2*1cm
207	0	80	19	0	1	52	1	0	0	0	0	0	0	0	0	0	0	0	1	2018-02-21	9	0
208	0	81	3	0	2	70	1	0	0	1	0	0	0	0	0	0	0	0	0	2018-02-24	12	0
209	0	82	6	0	2	50	1	0	0	0	0	0	0	0	1	0	0	0	0	2018-02-23	16	0
210	0	83	24	0	1	46	0	0	0	0	0	0	0	0	0	0	0	0	0	2018-02-23	9	0
211	0	84	3	0	1	64	1	0	1	1	0	1	0	0	0	0	0	0	0	2018-02-28	13	0
212	0	85	4	0	1	45	1	0	0	1	1	1	0	1	0	0	0	0	0	2018-02-28	12	0
213	0	86	9	0	1	77	1	1	0	1	0	0	0	0	1	0	0	0	1	2018-03-07	13	0
214	0	87	4	0	2	81	1	0	0	1	0	0	0	0	0	0	0	0	0	2018-03-03	12	0
215	0	88	7	0	2	77	1	0	1	1	1	0	0	0	0	0	0	0	1	2018-03-07	11	0
216	0	89	6	0	1	69	1	0	0	1	0	0	0	0	0	0	0	0	0	2018-03-08	10	1	2018-03-10	right	Back	2	6*4cm
217	0	90	4	0	1	62	1	0	0	1	0	1	0	0	0	0	0	0	1	2018-03-10	17	0
218	0	91	2	0	2	63	1	1	0	1	0	1	0	0	1	0	0	0	0	2018-03-12	14	0
219	0	92	8	0	1	47	1	0	0	0	0	0	1	0	0	0	0	0	0	2018-03-12	10	0
220	0	93	2	0	1	57	0	0	0	0	0	0	0	0	0	0	0	0	0	2018-03-13	17	0
221	0	94	2	0	2	91	1	0	0	1	1	0	0	0	0	0	0	0	1	2018-03-12	13	0
222	0	95	15	0	2	54	1	0	0	0	0	0	0	0	0	0	0	1	1	2018-03-15	9	0
223	0	96	14	0	1	64	1	0	0	0	0	0	0	0	0	0	0	0	1	2018-03-13	9	1	2018-03-13		Coccyx	1	5*5cm
224	0	97	12	0	1	77	1	1	0	0	0	0	0	0	0	0	0	0	0	2018-03-17	18	0
225	0	98	2	0	2	42	1	0	0	1	0	0	0	0	0	0	0	0	0	2018-03-20	14	0
226	0	99	12	0	2	56	1	0	0	1	0	0	0	0	0	0	0	0	0	2018-03-16	15	0
227	0	100	4	0	2	64	1	0	0	1	1	0	0	1	0	0	0	0	0	2018-03-22	14	0
228	0	101	5	0	2	67	0	0	0	0	0	0	0	0	0	0	0	0	0	2018-03-24	12	0
229	0	102	8	0	2	64	0	0	1	1	1	0	1	0	0	0	0	0	0	2018-03-25	13	0
230	0	103	10	0	1	59	1	0	0	0	0	0	0	0	0	0	0	0	0	2018-03-25	12	1	2018-03-27		Coccyx	1	8*8cm	2018-03-27		Coccyx	2	3*3cm
231	0	104	25	0	2	78	1	1	0	1	1	0	0	0	0	0	0	0	1	2018-03-26	12	0
232	0	105	8	0	1	47	1	1	0	0	0	0	0	0	0	0	0	0	1	2018-03-26	9	0
233	0	106	11	0	1	29	0	0	0	0	0	0	0	0	0	0	0	0	0	2018-03-26	9	0
234	0	107	10	0	1	60	1	0	0	1	1	1	1	1	0	0	0	0	0	2018-03-27	14	1	2018-03-28		Coccyx	1	8*8cm
235	0	108	2	0	1	69	1	0	1	0	0	0	1	0	0	0	0	0	0	2018-03-27	15	0
236	0	109	5	0	1	23	0	0	0	0	0	0	0	0	0	0	0	0	0	2018-03-28	14	0
237	0	110	8	0	2	72	0	0	0	0	0	0	0	0	0	0	0	0	0	2018-04-01	13	0
238	0	111	6	0	1	70	1	0	0	1	1	1	0	0	0	0	0	0	0	2018-04-03	12	0
239	0	112	4	0	1	92	1	0	1	0	0	1	0	0	0	1	0	0	0	2018-04-02	13	0
240	0	113	12	0	1	74	1	0	0	1	0	0	0	0	0	0	0	0	1	2018-04-05	9	1	2018-04-09		Coccyx	1	10*10cm
241	0	114	4	0	1	71	1	0	0	1	0	1	0	0	0	0	0	0	1	2018-04-06	16	0
242	0	115	3	0	1	53	1	0	1	0	0	0	0	0	0	0	0	0	0	2018-04-05	14	0
243	0	116	4	0	1	77	1	0	0	0	0	0	0	0	1	1	0	0	0	2018-04-06	12	0
244	0	117	8	0	1	83	1	0	0	1	0	1	0	1	0	1	0	0	0	2018-04-08	9	0
245	0	118	4	0	1	65	1	0	0	0	0	0	0	0	1	1	0	0	0	2018-04-09	13	0
246	0	120	13	0	2	66	1	0	0	1	1	0	0	0	0	0	0	0	0	2018-04-10	13	0
247	0	121	10	0	1	58	1	0	0	0	0	0	0	0	0	1	0	0	0	2018-04-14	11	0
248	0	122	8	0	1	56	1	0	0	0	0	0	0	0	0	0	1	0	1	2018-04-18	11	0
249	0	123	3	0	1	51	1	0	0	0	1	0	0	0	0	0	0	0	1	2018-04-20	15	0
250	0	124	14	0	1	65	1	0	0	1	0	0	0	0	1	1	0	0	0	2018-04-16	14	0
251	0	125	8	0	2	78	1	0	0	1	1	0	0	0	1	0	0	1	0	2018-04-16	14	0
252	0	126	13	0	2	52	0	0	0	0	0	0	0	0	0	0	0	0	0	2018-04-24	9	1	2018-04-25		Occiput	1	5*5cm
253	0	127	21	0	2	49	0	0	0	0	0	0	0	0	0	0	0	0	0	2018-04-27	18	0
254	0	128	9	0	2	59	0	0	0	0	0	0	0	0	0	0	0	0	0	2018-04-27	13	0
